# Supplementary material for: The Role of De Novo Variants in Patients with Congenital Diaphragmatic Hernia
Source: Genes (Basel). 2021 Sep 11;12(9):1405. doi: 10.3390/genes12091405 (PMC8466043; doi:10.3390/genes12091405)
Supplement: Supplementary file 1 [file genes-12-01405-s001.zip]

Archive with 1 entries (1 files):
- genes-1343491-supplementary.pdf
